# Supplementary material for: Two Non-Necrotic Disease Resistance Types Distinctly Affect the Expression of Key Pathogenic Determinants of Xanthomonas euvesicatoria in Pepper
Source: Plants (Basel). 2022 Dec 24;12(1):89. doi: 10.3390/plants12010089 (PMC9824575; doi:10.3390/plants12010089)
Supplement: Supplementary file 1 [file plants-12-00089-s001.zip]

Archive with 1 entries (1 files):
- plants-1978627-supplementary.pdf
